# Supplementary material for: Fasting increases susceptibility to acute myocardial ischaemia/reperfusion injury through a sirtuin-3 mediated increase in fatty acid oxidation
Source: Sci Rep. 2022 Nov 29;12:20551. doi: 10.1038/s41598-022-23847-w (PMC9708654; doi:10.1038/s41598-022-23847-w)
Supplement: Supplementary file 2 — Supplementary Figure 1. [file 41598_2022_23847_MOESM2_ESM.xlsx]

## Sheet: Sheet1
	WT fed	WT starved	WT staved	KO starved	WT fed	KO starved	KO fed	WT fed	KO fed	KO starved	WT starved	KO fed	KO fed	KO starved	WT starved	WT fed	WT fed
Heart	Weight		Genotype	Fed/Starved
A	47mg		WT	Fed
B	83mg		KO	Starved
C	44mg		KO	fed
D	81mg		WT	starved
E	60mg		WT	Fed
F	115mg		KO	Fed
G	96mg		WT	Starved
H	103mg		WT	Starved
I	87mg		KO	Starved
J	57mg		KO	Fed
K	75mg		WT	Fed
L	67mg		KO	Starved
M	84mg		WT	Starved
N	78mg		WT	Fed
P	63mg		KO	Starved
Q	93mg		KO	Fed
R	88mg		WT	Fed

## Sheet: Sheet2
	WT fed	WT starved	WT staved	KO starved	WT fed	KO starved	KO fed	WT fed	KO fed	KO starved	WT starved	KO fed	KO fed	KO starved	WT starved	WT fed	WT fed
Metabolite (μmol/g wet weight)	N	M	H	L	A	P	F	K	J	I	D	Q	C	B	G	E	R
NAD+	0.158265	0.111493	0.363629	0.541625	0.644552	0.369434	0.483307	0.489267	0.740655	0.345333	0.373999	0.614828	0.308846	0.364987	0.315562	0.504899	0.529092
ATP/ADP	0.764915	3.67388	3.09971	3.73152	2.20174	2.57173	2.59445	3.40272	3.32821	2.88351	1.27755	3.32391	4.68392	1.24677	1.07793	1.72469	3.98189
Fumurate	0.0221832	0.096478	0.046009	0.0552236	0.00168769	0.0092845	0.0589955	0.0955527	0.0881748	0.0478244	0.000979277	0.0479466	0.0166245	0.00095568	0.000826265	0.00132202	0.0587529
PCr	1.80849	0.588438	0.42639	0.4463	0.456753	0.301172	0.439907	0.486873	0.466039	0.381314	0.26503	0.51053	0.219542	0.258643	0.223619	0.35779	0.762383
Cr	0.0900895	12.6956	9.35239	12.2008	18.6113	8.739	8.58423	10.4125	10.253	8.70099	10.7991	9.16213	15.5325	10.5389	9.11176	14.5788	11.3297
Glycine	2.44862	0.767811	0.463225	0.560515	0.824466	0.304898	0.366093	0.48654	0.431256	0.378967	0.478394	0.41437	0.80502	0.466866	0.403645	0.645832	0.575287
Taurine	7.49428	37.042	30.6785	39.1257	38.5962	26.2107	25.3278	31.7683	30.4813	26.3316	22.3954	29.3476	51.7122	21.8557	18.8961	30.2337	32.292
Carnitine	0.142328	0.607965	0.291754	0.391402	1.23586	0.357683	0.350464	0.566935	0.457111	0.309714	0.717101	0.499553	0.988346	0.699822	0.605054	0.968086	0.543926
Phosphocholine	0.0694501	0.202126	0.196035	0.286282	0.474791	0.325474	0.276199	0.413216	0.327517	0.224953	0.275496	0.374815	0.617983	0.268857	0.23245	0.371919	0.397678
Choline	0.096411	0.11135	0.109533	0.129807	0.172264	0.0698022	0.089066	0.115955	0.0853091	0.110413	0.0999557	0.117711	0.143592	0.0975471	0.0843376	0.13494	0.167244
Acetylcarnitine	0.834208	0.600311	0.451942	0.664631	0.715093	0.363915	0.333549	0.389087	0.402536	0.476078	0.41493	0.36372	0.612269	0.404932	0.350097	0.560156	0.439146
Aspartate	1.11527	0.629989	1.2425	1.43701	2.23151	0.482214	1.14806	1.34622	1.02894	0.871218	1.29482	1.45715	0.580257	1.26362	1.09251	1.74801	1.1718
Glutamine	0.203301	5.3479	6.63024	7.83839	8.18873	4.9529	4.09744	4.81167	4.37178	7.10363	4.75149	4.36847	4.73456	4.63699	4.00907	6.41451	6.72594
Succinate	0.508373	0.29091	0.433982	0.264804	2.18643	0.114247	0.109187	0.311156	0.120709	0.115668	1.26867	0.35735	0.0404899	1.2381	1.07044	1.71271	0.211777
Glutamate	0.102719	2.35254	3.81715	5.43294	7.15285	3.80283	3.48049	5.71441	6.2457	2.88433	4.15042	5.7621	7.84499	4.05041	3.50192	5.60307	5.67659
Acetate	0.399855	3.54646	0.336366	0.442997	0.713942	0.239586	0.0968662	0.248488	0.263309	0.305195	0.414262	0.176485	0.438739	0.40428	0.349534	0.559254	0.258677
Alanine	1.68767	0.208921	1.69524	1.97698	3.62996	1.32297	1.40054	1.76441	1.5008	1.62133	2.10627	1.68116	2.64555	2.05552	1.77717	2.84347	1.34725
Lactate	0.01565	0.303983	7.08432	6.51151	40.7974	3.18452	6.62388	6.71826	4.27117	5.49363	23.6726	6.91384	12.1563	23.1021	19.9737	31.958	6.39292
Valine	0.0193425	0.0984829	0.141185	0.135841	0.147751	0.0841108	0.0675848	0.0910869	0.103701	0.0802124	0.0857318	0.104529	-0.0263693	0.083666	0.0723362	0.115738	0.0864917
Isoleucine	0.0641271	0.272638	0.222618	0.2251	0.154603	0.120581	0.0962981	0.152673	0.136244	0.137576	0.089708	0.151942	0.0750442	0.0875463	0.0756911	0.121106	0.133787

## Sheet: Sheet3
	WT fed	WT fed	WT fed	WT fed	WT fed		WT starved	WT staved	WT starved	WT starved		KO fed	KO fed	KO fed	KO fed		KO starved	KO starved	KO starved	KO starved
Metabolite (μmol/g wet weight)	N	K	E	R	A		M	H	D	G		F	J	Q	C		B	L	P	I
NAD+	0.158265	0.489267	0.504899	0.529092	0.644552		0.111493	0.363629	0.373999	0.315562		0.483307	0.740655	0.614828	0.308846		0.364987	0.541625	0.369434	0.345333
ATP/ADP	0.764915	3.40272	1.72469	3.98189	2.20174		3.67388	3.09971	1.27755	1.07793		2.59445	3.32821	3.32391	4.68392		1.24677	3.73152	2.57173	2.88351
Fumurate	0.0221832	0.0955527	0.00132202	0.0587529	0.00168769		0.096478	0.046009	0.000979277	0.000826265		0.0589955	0.0881748	0.0479466	0.0166245		0.00095568	0.0552236	0.0092845	0.0478244
PCr	1.80849	0.486873	0.35779	0.762383	0.456753		0.588438	0.42639	0.26503	0.223619		0.439907	0.466039	0.51053	0.219542		0.258643	0.4463	0.301172	0.381314
Cr	0.0900895	10.4125	14.5788	11.3297	18.6113		12.6956	9.35239	10.7991	9.11176		8.58423	10.253	9.16213	15.5325		10.5389	12.2008	8.739	8.70099
Glycine	2.44862	0.48654	0.645832	0.575287	0.824466		0.767811	0.463225	0.478394	0.403645		0.366093	0.431256	0.41437	0.80502		0.466866	0.560515	0.304898	0.378967
Taurine	7.49428	31.7683	30.2337	32.292	38.5962		37.042	30.6785	22.3954	18.8961		25.3278	30.4813	29.3476	51.7122		21.8557	39.1257	26.2107	26.3316
Carnitine	0.142328	0.566935	0.968086	0.543926	1.23586		0.607965	0.291754	0.717101	0.605054		0.350464	0.457111	0.499553	0.988346		0.699822	0.391402	0.357683	0.309714
Phosphocholine	0.0694501	0.413216	0.371919	0.397678	0.474791		0.202126	0.196035	0.275496	0.23245		0.276199	0.327517	0.374815	0.617983		0.268857	0.286282	0.325474	0.224953
Choline	0.096411	0.115955	0.13494	0.167244	0.172264		0.11135	0.109533	0.0999557	0.0843376		0.089066	0.0853091	0.117711	0.143592		0.0975471	0.129807	0.0698022	0.110413
Acetylcarnitine	0.834208	0.389087	0.560156	0.439146	0.715093		0.600311	0.451942	0.41493	0.350097		0.333549	0.402536	0.36372	0.612269		0.404932	0.664631	0.363915	0.476078
Aspartate	1.11527	1.34622	1.74801	1.1718	2.23151		0.629989	1.2425	1.29482	1.09251		1.14806	1.02894	1.45715	0.580257		1.26362	1.43701	0.482214	0.871218
Glutamine	0.203301	4.81167	6.41451	6.72594	8.18873		5.3479	6.63024	4.75149	4.00907		4.09744	4.37178	4.36847	4.73456		4.63699	7.83839	4.9529	7.10363
Succinate	0.508373	0.311156	1.71271	0.211777	2.18643		0.29091	0.433982	1.26867	1.07044		0.109187	0.120709	0.35735	0.0404899		1.2381	0.264804	0.114247	0.115668
Glutamate	0.102719	5.71441	5.60307	5.67659	7.15285		2.35254	3.81715	4.15042	3.50192		3.48049	6.2457	5.7621	7.84499		4.05041	5.43294	3.80283	2.88433
Acetate	0.399855	0.248488	0.559254	0.258677	0.713942		3.54646	0.336366	0.414262	0.349534		0.0968662	0.263309	0.176485	0.438739		0.40428	0.442997	0.239586	0.305195
Alanine	1.68767	1.76441	2.84347	1.34725	3.62996		0.208921	1.69524	2.10627	1.77717		1.40054	1.5008	1.68116	2.64555		2.05552	1.97698	1.32297	1.62133
Lactate	0.01565	6.71826	31.958	6.39292	40.7974		0.303983	7.08432	23.6726	19.9737		6.62388	4.27117	6.91384	12.1563		23.1021	6.51151	3.18452	5.49363
Valine	0.0193425	0.0910869	0.115738	0.0864917	0.147751		0.0984829	0.141185	0.0857318	0.0723362		0.0675848	0.103701	0.104529	-0.0263693		0.083666	0.135841	0.0841108	0.0802124
Isoleucine	0.0641271	0.152673	0.121106	0.133787	0.154603		0.272638	0.222618	0.089708	0.0756911		0.0962981	0.136244	0.151942	0.0750442		0.0875463	0.2251	0.120581	0.137576
													het by PCR
Alanine + lact		8.48268	34.8014	7.74017	44.4273			8.77956	25.7788	21.7509		8.02442		8.59501	14.8018		25.1577	8.4885	4.50749	7.11497
Acetate		0.248488	0.559254	0.258677	0.713942			0.336366	0.414262	0.349534		0.0968662		0.176485	0.438739		0.40428	0.442997	0.239586	0.305195
Alanine + lactate / Acetate		34.1371	62.2283	29.9222	62.2283			26.1012	62.2283	62.2283		82.8402		48.7011	33.7372		62.2283	19.1615	18.8137	23.3129
					47.129					50.1859					55.0928					30.8791		Glucose v FA metabolism
Fumerate/succinate		0.30709	0.000771892	0.277428	0.000771892		0.331642	0.106016	0.000771892	0.000771892		0.540316		0.134173	0.410584		0.000771892	0.208545	0.0812666	0.413464		metabolism of ketone bodies when high
					0.146515					0.109801					0.361691					0.176012
ATP/P Cre ratio		0.143084	0.207451	0.191462	0.207451		0.160168	0.137558	0.207451	0.207451		0.169557	0.140027	0.153593	0.0468714		0.207451	0.119603	0.117108	0.13224		Energetic status		ATP demand is met by supply
					0.187362					0.178157					0.127512					0.144101

## Sheet: Sheet5
	Metabolite (μmol/g wet weight)	WT fed heart 1	WT fed heart 2	WT fed heart 3	WT fed heart 4	WT starved heart 1	WT starved heart 2	WT starved heart 3	WT starved heart 4	Sirt3 KO fed heart 1	Sirt3 KO fed heart 2	Sirt3 KO fed heart 3	Sirt3 KO starved heart 1	Sirt3 KO starved heart 2	Sirt3 KO starved heart 3	Sirt3 KO starved heart 4
	NAD+	0.489267	0.504899	0.529092	0.644552	0.111493	0.363629	0.373999	0.315562	0.364987	0.541625	0.369434	0.364987	0.541625	0.369434	0.345333
	ATP/ADP	3.40272	1.72469	3.98189	2.20174	3.67388	3.09971	1.27755	1.07793	1.24677	3.73152	2.57173	1.24677	3.73152	2.57173	2.88351
	Fumurate	0.0955527	0.00132202	0.0587529	0.00168769	0.096478	0.046009	0.000979277	0.000826265	0.00095568	0.0552236	0.0092845	0.00095568	0.0552236	0.0092845	0.0478244
	PCr	0.486873	0.35779	0.762383	0.456753	0.588438	0.42639	0.26503	0.223619	0.258643	0.4463	0.301172	0.258643	0.4463	0.301172	0.381314
	Cr	10.4125	14.5788	11.3297	18.6112	12.6956	9.35239	10.7991	9.11176	10.5389	12.2008	8.739	10.5389	12.2008	8.739	8.70099
	Glycine	0.48654	0.645832	0.575287	0.824466	0.767811	0.463225	0.478394	0.403645	0.466866	0.560515	0.304898	0.466866	0.560515	0.304898	0.378967
	Taurine	31.7683	30.2337	32.292	38.5962	37.042	30.6785	22.3954	18.8961	21.8557	39.1257	26.2107	21.8557	39.1257	26.2107	26.3316
	Carnitine	0.566935	0.968086	0.543926	1.23585	0.607965	0.291754	0.717101	0.605054	0.699821	0.391402	0.357683	0.699822	0.391402	0.357683	0.309714
	Phosphocholine	0.413216	0.371919	0.397678	0.474791	0.202126	0.196035	0.275496	0.23245	0.268857	0.286282	0.325474	0.268857	0.286282	0.325474	0.224953
	Choline	0.115955	0.13494	0.167244	0.172264	0.11135	0.109533	0.0999557	0.0843376	0.0975471	0.129806	0.0698022	0.0975471	0.129807	0.0698022	0.110413
	Acetylcarnitine	0.389087	0.560156	0.439146	0.715093	0.600311	0.451942	0.41493	0.350097	0.404932	0.664631	0.363915	0.404932	0.664631	0.363915	0.476078
	Aspartate	1.34623	1.74801	1.1718	2.2315	0.629989	1.2425	1.29482	1.09251	1.26362	1.43701	0.482214	1.26362	1.43701	0.482214	0.871218
	Glutamine	4.81167	6.41451	6.72594	8.18873	5.3479	6.63024	4.75149	4.00907	4.63699	7.83839	4.9529	4.63699	7.83839	4.9529	7.10363
	Succinate	0.311156	1.7127	0.211777	2.18643	0.29091	0.433982	1.26867	1.07044	1.2381	0.264804	0.114247	1.2381	0.264804	0.114247	0.115668
	Glutamate	5.71441	5.60307	5.67659	7.15285	2.35254	3.81715	4.15042	3.50192	4.05041	5.43294	3.80283	4.05041	5.43294	3.80283	2.88433
	Acetate	0.248488	0.559254	0.258677	0.713942	3.54646	0.336366	0.414262	0.349534	0.40428	0.442997	0.239586	0.40428	0.442997	0.239586	0.305195
	Alanine	1.76441	2.84347	1.34725	3.62996	0.208921	1.69524	2.10627	1.77717	2.05552	1.97698	1.32297	2.05552	1.97698	1.32297	1.62133
	Lactate	6.71826	31.958	6.39292	40.7974	0.303983	7.08432	23.6726	19.9737	23.1021	6.51151	3.18452	23.1021	6.51151	3.18452	5.49363
	Valine	0.0910869	0.115738	0.0864917	0.147751	0.0984829	0.141185	0.0857318	0.0723362	0.083666	0.135841	0.0841108	0.083666	0.135841	0.0841108	0.0802124
	Isoleucine	0.152673	0.121106	0.133787	0.154603	0.272638	0.222618	0.089708	0.0756911	0.0875463	0.2251	0.120581	0.0875463	0.2251	0.120581	0.137576

## Sheet: Sheet4
Compound		What is it?		Metabolism involvement
NAD+
ATP/ADP
Fumurate		TCA cycle intermediate - formed from oxidation of succinate
PCr		High energy phosphate released in first sec of high Energy demand
Cr		Energy source during high E demands
Glycine		Amino acid - Gluogenic AA, feeds into pyruvate
Taurine
Carnitine		Required for FA transport/metabolism into the mito
Phosphocholine
Choline
Acetylcarnitine		Aceylated version of Carnitine - FA metabolism
Aspartate		Amino acid - Gluogenic AA Feeds into Oxaloxacetate
Glutamine		Amino acid - Glucogenic AA Feeds alpha ketogluarate thru Glutamate
Succinate		Intermediate in fermentation, TCA cycle, donates FADH to complex II			http://ecolistudentportal.org/article_fermentation#_
Glutamate		Amino acid - Glucogenic AA Feeds alpha ketogluarate			http://www.ruf.rice.edu/~bioslabs/studies/mitochondria/mitokrebs.html
Acetate		Key resp intermediate under starvation ?regulated by sirt-3.Feeds into Aceyl CoA	End pt of lipid metabolism		http://www.sciencedirect.com/science/article/pii/S0047637410000928
Alanine		A.A metabolised to directly form pyruvate	End pt of glucose met
Lactate			End pt of glucose met
Valine		Branched chain amino acid feeds into Sucinyl CoA		Distinctive metabolism pathway similar to FA metabol
Isoleucine		Branched chain amino acid feeds into Sucinyl CoA
		http://pathways.embl.de/iPath2.cgi#
		http://biocadmin.otago.ac.nz/fmi/xsl/bioc2/learnbitslecture.xsl?-db=bioc2web.fp7&-lay=lectures&-recid=5239&-find=
		http://biocadmin.otago.ac.nz/fmi/xsl/bioc2/learnbitslecture.xsl?-db=bioc2web.fp7&-lay=lectures&-recid=5239&-find=
